# Supplementary material for: Comparative Effectiveness and Modality‐Dependent Prognostic Value of Pathological Response Following Neoadjuvant Therapy for Locally Advanced Gastric Cancer
Source: Cancer Med. 2026 Feb 11;15(2):e71619. doi: 10.1002/cam4.71619 (PMC12895077; doi:10.1002/cam4.71619)
Supplement: Supplementary file 1 — Data S1: cam471619‐sup‐0001‐Supinfo.xlsx. [file CAM4-15-e71619-s001.xlsx]

## Sheet: Sheet1
Group	Endpoint	Median(95%CI)[mo]	Censoring rate(%)	P_Value(Vs NACT)
NACT	DFS	25(16-42)	45.1	Reference
	OS	NR	64.2	Reference
NACRT	DFS	28(18-NA)	52.1	0.422
	OS	NR	70.8	0.281
NACIT	DFS	NR	67.4	0.035
	OS	NR	73.9	0.234
* Censoring rate at final follow-up (Dec 2024). NR: Not Reached.
Note: Median values are reported in months (mo).
